# Supplementary material for: A new clinical model for predicting lymph node metastasis in T1 colorectal cancer
Source: Int J Colorectal Dis. 2024 Apr 3;39(1):46. doi: 10.1007/s00384-024-04621-y (PMC10987358; doi:10.1007/s00384-024-04621-y)
Supplement: Supplementary file 2 — Supplementary file2 (XLSX 11 KB) [file 384_2024_4621_MOESM2_ESM.xlsx]

## Sheet: Sheet1
Comparison of clinicopathological characteristics between the EOCRC and LOCRC
Parameter	Category	EOCRC (n=110)	LOCRC (n=467)	P value
Sex, n(%)	Male	57(51.8)	262(56.1)	0.416
	Female	53(48.2)	205(43.9)
Endoscopic gross appearance, n(%)	Depressed	12(10.9)	73(15.6)	0.209
	Undepressed	98(89.1)	394(84.4)
Tumor grade, n(%)	G1	23(20.9)	138(29.5)	0.176
	G2	79(71.8)	294(63.0)
	G3	8(7.3)	35(7.5)
Depth of submucosal invasion, n(%)	<1000μm	9(8.2)	33(7.1)	0.917
	1000-1999μm	16(14.5)	67(14.3)
	≥2000μm	85(77.3)	367(78.6)
Tumor budding, n(%)	BD1	100(90.9)	414(88.7)	0.494
	BD2/BD3	10(9.1)	53(11.3)
Lymphovascular invasion, n(%)	Negative	104(94.5)	441(94.4)	0.963
	Positive	6(5.5)	26(5.6)
Tumor location, n(%)	R	52(47.3)	245(52.5)	0.586
	D/S	42(38.2)	156(33.4)
	T/A/C	16(14.5)	66(14.1)
Tumor size, n(%)	1-14mm	14(12.7)	74(15.8)	0.413
	≥15mm	96(87.3)	393(84.2)
Lymph node metastasis, n(%)	Negative group	97(88.2)	422(90.4)	0.493
	Positive group	13(11.8)	45(9.6)
EOCRC, early-onset colorectal cancer; LOCRC, late-onset colorectal cancer.R, rectum; D, descending colon; S, sigmoid colon; T, transverse colon; A, ascending colon; C, cecum.
