# Supplementary material for: A new clinical model for predicting lymph node metastasis in T1 colorectal cancer
Source: Int J Colorectal Dis. 2024 Apr 3;39(1):46. doi: 10.1007/s00384-024-04621-y (PMC10987358; doi:10.1007/s00384-024-04621-y)
Supplement: Supplementary file 3 — Supplementary file3 (XLSX 10 KB) [file 384_2024_4621_MOESM3_ESM.xlsx]

## Sheet: Sheet1
Characteristics of depressed and undepressed colorectal cancer
Parameter	Depressed	Undepressed	P value
DSI mean, μm	2849.9±1463.1	3528.2±2159.5	0.014
Tumour size mean, mm	22.1±1.1	23.0±1.3	0.107
G2&G3 ratios	0.776	0.711	0.217
DSI, depth of submucosal invasion.
